# Supplementary material for: Dietary Protein Patterns during Pregnancy Are Associated with Risk of Gestational Diabetes Mellitus in Chinese Pregnant Women
Source: Nutrients. 2022 Apr 13;14(8):1623. doi: 10.3390/nu14081623 (PMC9026337; doi:10.3390/nu14081623)
Supplement: Supplementary file 1 [file nutrients-14-01623-s001.zip]

Archive with 1 entries (1 files):
- nutrients-1666082-supplementary.pdf
